# Supplementary material for: Zearalenone Does Not Show Genotoxic Effects in the Drosophila melanogaster Wing Spot Test, but It Induces Oxidative Imbalance, Development, and Fecundity Alterations
Source: Toxins (Basel). 2023 May 25;15(6):358. doi: 10.3390/toxins15060358 (PMC10301386; doi:10.3390/toxins15060358)
Supplement: Supplementary file 1 [file toxins-15-00358-s001.zip]

Archive with 1 entries (1 files):
- toxins-2408362-supplementary.pdf
